# Supplementary material for: Global, Regional, and National Epidemiology of Pediatric Stroke, 1990–2021: A Systematic Analysis From the Global Burden of Disease Study
Source: Pediatr Discov. 2025 Dec 31;4(1):e70031. doi: 10.1002/pdi3.70031 (PMC13098064; doi:10.1002/pdi3.70031)
Supplement: Supplementary file 1 — Table S1: Number of Incidence, DALYs and deaths of stroke stratified by stroke type and sex group in pediatric population and estimated annual percent changes from 1990 to 2021. [file PDI3-4-e70031-s003.xlsx]

## Sheet: Sheet1
Table S1. Number of Incidence, DALYs and Deaths of stroke stratified by stroke type and sex group in pediatric population and estimated annual percent changes from 1990 to 2021
Stroke types/Gender	Absolute number (1990, 95% UI)			Absolute number (2021, 95% UI)			1990-2021 EAPC (95% UI)
	Incidence	DALYs	Deaths	Incidence	DALYs	Deaths	Incidence	DALYs	Deaths
Pediatric Stroke
Both	328,300 (173,100-560,400)	5,876,700 (4,411,500-8,295,800)	64,700 (48,100-91,900)	310,100 (158,700-538,000)	2,414,700 (1,890,700-3,072,900)	24,800 (19,300-31,800)	-0.18(-3.99,3.73)	-2.83(-4.66,-1.16)	-3.04(-4.92,-1.32)
Female	172,700 (89,200-295,500)	2,823,800 (1,968,800-4,304,100)	30,500 (20,900-47,300)	163,500 (81,600-286,400)	1,113,500 (853,600-1,445,900)	10,900 (8,100-14,400)	-0.18(-4.07,3.83)	-2.96(-5.09,-0.99)	-3.27(-5.52,-1.19)
Male	155,600 (82,100-265,100)	3,052,900 (2,096,800-4,250,300)	34,200 (23,200-47,800)	146,700 (75,600-253,300)	1,301,200 (976,200-1,707,400)	13,900 (10,300-18,500)	-0.19(-3.97,3.70)	-2.71(-4.63,-0.66)	-2.85(-4.84,-0.71)
Hemorrhagic Stroke
Both	163,800 (98,300-258,600)	5,050,300 (3,794,000-7,109,100)	57,700 (43,000-81,300)	136,500 (80,300-217,500)	1,889,700 (1,495,100-2,386,500)	21,300 (16,700-27,100)	-0.59(-3.70,2.59)	-3.12(-4.91,-1.48)	-3.17(-4.98,-1.48)
Female	79,700 (46,700-126,800)	2,382,900 (1,652,500-3,640,900)	27,000 (18,500-41,500)	64,600 (36,800-105,200)	853,200 (652,700-1,099,800)	9,400 (7,100-12,300)	-0.67(-3.92,2.66)	-3.26(-5.39,-1.30)	-3.33(-5.56,-1.29)
Male	84,100 (50,800-132,700)	2,667,400 (1,815,100-3,714,300)	30,700 (20,700-42,800)	71,900 (43,000-114,500)	1,036,500 (793,200-1,349,100)	11,800 (8,900-15,500)	-0.51(-3.57,2.66)	-3.00(-4.86,0.95)	-3.03(-4.93,-0.92)
Ischemic Stroke
Both	164,500 (74,800-301,700)	826,300 (617,500,1-186,800)	7,000 (5,100-10,600)	173,600 (78,400-320,500)	525,000 (395,600-686,400)	3,500 (2,600-4,800)	0.18(-4.25,4.81)	-1.45(-3.48,0.34)	-2.19(-4.46,-0.23)
Female	93,000 (42,500-168,700)	440,900 (316,300-663,100)	3,500 (2,400-5,800)	98,800 (44,800-181,100)	260,300 (200,900-346,100)	1,400 (1,100-2,100)	0.20(-4.19,4.79)	-1.69(-3.78,0.29)	-2.90(-5.26,-0.49)
Male	71,500 (31,300-132,500)	385,500 (281,800-536,000)	3,500 (2,500-5,000)	74,800 (32,600-138,800)	264,700 (183,000-358,300)	2,100 (1,300-3,000)	0.15(-4.42,4.92)	-1.20(-3.41,0.78)	-1.59(-4.19,0.63)
Abbreviations: DALYs, Disability-adjusted life-years; EAPC, estimated annual percent change. Numbers are rounded to the nearest hundred.
