# Supplementary material for: Global, Regional, and National Epidemiology of Pediatric Stroke, 1990–2021: A Systematic Analysis From the Global Burden of Disease Study
Source: Pediatr Discov. 2025 Dec 31;4(1):e70031. doi: 10.1002/pdi3.70031 (PMC13098064; doi:10.1002/pdi3.70031)
Supplement: Supplementary file 2 — Table S2: Prevalence cases, DALY rates, associated case changes and estimated annual percent change of DALYs in pediatric stroke stratified by global and 21 sociodemographic index (SDI) regions, 1990–2021. [file PDI3-4-e70031-s001.xlsx]

## Sheet: Sheet1
Table S2. Prevalence cases, DALY rates, associated case changes and estimated annual percent change of DALYs in pediatric stroke stratified by global and 21 SDI regions, 1990–2021
Location	1990 (95% UI)		2021 (95% UI)		1990-2021 (95% UI)
	Prevalence Case	DALYs Rate	Prevalence Case	DALYs Rate	Case Change	DALYs EAPC
Global	2,749,600 (2,226,700-3,356,100)	850 (643-1209)	2,708,600 (2,242,000-3,226,200)	280 (217-362)	-0.05 (-0.13,0.02)	-3.52 (-3.82,-3.44)
Andean Latin America	21,500 (18,500-24,700)	942 (735- 1258)	21,400 (18,300-24,800)	269 (208-342)	-0.01 (-0.03, 0.01)	-3.96 (-4.12,-3.98)
Australasia	4,700 (3,800-5,700)	101 (88-116)	5,200 (4,300-6,200)	39 (30-48)	0.33 (0.27,0.42)	-3.04 (-3.40, -2.77)
Caribbean	20,900 (18,200-23,800)	1189 (691-2033)	18,800 (16,600-21,300)	717 (416- 1184)	-0.34 (-0.36,-0.30)	-1.62 (-1.73,-1.63)
Central Asia	28,400 (23,900-33,500)	220 (182- 267)	27,000 (22,800-31,800)	103 (83-126)	-0.16 (-0.17, -0.15)	-2.41 (-2.51, -2.39)
Central Europe	41,900 (34,200-50,800)	307 (271-352)	20,300 (16,800-24,200)	84 (67-102)	-2.31 ( -2.37,-2.27)	-4.09 (-4.40, -3.91)
Central Latin America	110,200 (89,700-133,900)	391 (356- 433)	92,300 (76,200-110,100)	165 (133-203)	-0.57 (-0.63,-0.53)	-2.75 (-3.12, -2.41)
Central Sub-Saharan Africa	36,000 (30,800-41,900)	1568 (691-2799)	69,200 (59,000-80,700)	309 (167-498)	2.13 (2.12, 2.14)	-5.10 (-5.42,-4.48)
East Asia	719,900 (562,900-903,500)	854 (639-1081)	365,600 (290,900-454,000)	145 (111-186)	-2.16 (-2.20,-2.11)	-5.55(-7.08,-3.91)
Eastern Europe	60,900 (47,100-77,200)	143 (126-163)	37,000 (29,100-46,000)	75 (61- 91)	-1.59 (-1.66,-1.54)	-2.05 (-2.29, -1.87)
Eastern Sub-Saharan Africa	120,800 (99,800-144,000)	792 (491-1215)	223,000 (188,300-261,000)	277 (202-386)	2.00 (1.94,2.07)	-3.33 (-3.63,-2.82)
High-income Asia Pacific	61,600 (50,200-74,700)	275 (225-336)	30,800 (25,000-37,100)	75 (60-91)	-2.22 (-2.23,-2.22)	-2.24(-3.53,-0.98)
High-income North America	141,600 (110,900-178,000)	217 (194-245)	136,400 (107,400-169,100)	118 (97-142)	-0.12 ( -0.17,-0.10)	-1.94 (-2.20, -1.74)
North Africa and Middle East	296,800 (255,500-341,300)	2666 (1887-4214)	321,400 (280,400-365,600)	463 (350-613)	0.26 (0.22,0.30)	-5.49 (-6.03,-5.29)
Oceania	5,300 (4,600-6,000)	929 (517-1660)	9,100 (8,100-10,300)	762 (451-1257)	1.79 (1.75,1.86)	-0.64 ( -0.89,-0.44)
South Asia	392,500 (302,100-500,600)	639 (390-1042)	485,700 (381,600-606,700)	217 (155-297)	0.69 ( 0.62,0.76)	-3.42 ( -3.97,-2.94)
Southeast Asia	276,100 (225,600,334,600)	1003 (697-1470)	240,900 (200,200-287,600)	398 (308-492)	-0.44 (-0.49,-0.38)	-2.93 ( -3.47,-2.60)
Southern Latin America	22,000 (18,900-25,700)	381 (338-430)	19,000 (16,300-22,100)	101 (84-119)	-0.48 (-0.49,-0.48)	-4.21 (-4.37, -4.07)
Southern Sub-Saharan Africa	30,400 (24,000-37,700)	326 (220-473)	30,400 (24,700-36,900)	194 (149-252)	0.01 (-0.07,0.09)	-1.65 (-2.01,-1.24)
Tropical Latin America	67,600 (52,000-86,500)	290 (244-353)	47,400 (37,400-59,100)	116 (99-135)	-1.14 (-1.22,-1.06)	-2.90 (-3.05,-2.87 )
Western Europe	93,100 (75,300-112,700)	183 (169-200)	69,800 (57,400-83,300)	48 (39-58)	-0.93 (-0.97,-0.87)	-4.21 (-4.61, -3.89)
Western Sub-Saharan Africa	197,500 (168,500-230,600)	1151 (671-1914)	437,900 (378,300-505,000)	586 (327-922)	2.60 (2.56,2.64)	-2.18 ( -5.67,1.03)
Abbreviations: DALYs, Disability-adjusted life-years; EAPC, estimated annual percent change; SDI, Sociodemographic Index. Numbers are rounded to the nearest hundred.
