# Supplementary material for: Global, Regional, and National Epidemiology of Pediatric Stroke, 1990–2021: A Systematic Analysis From the Global Burden of Disease Study
Source: Pediatr Discov. 2025 Dec 31;4(1):e70031. doi: 10.1002/pdi3.70031 (PMC13098064; doi:10.1002/pdi3.70031)
Supplement: Supplementary file 3 — Table S3: Prevalence, age‐standardized prevalence rate, DALYs, and estimated annual percent changes of pediatric stroke in the top 5 countries or regions worldwide across stroke type. [file PDI3-4-e70031-s002.xlsx]

## Sheet: Sheet1
Table S3. Prevalence, Age-standardized prevalence rate, DALYs and estimated annual percent changes of pediatric stroke in the top 5 countries or regions worldwide across stroke type
Stroke type	Rank & Mean val.	Countries or regions	Prevalence (95% UI)	Countries or regions	ASPR (95% UI)	Countries or regions	DALYs (95% UI)	1990-2021 EAPC (95% UI)
Pediatric stroke	1	China	350,200 (275,900-439,200)	Nauru	1,700 (1,600-1,900)	India	227,300 (159,700-309,000)	-3.18 ( -3.84,-2.58)
	2	India	344,200 (265,400-434,700)	Sierra Leone	1,700 (1,500-1,900)	Nigeria	217,800 (107,200-385,100)	1.45(1.17,1.72)
	3	Nigeria	199,500 (159,800-244,900)	Ghana	1,600 (1,500-1,800)	China	180,900 (137,300-233,100)	-5.88 (-5.90,-5.75)
	4	United States of America	125,900 (97,700-158,500)	Côte d'Ivoire	1,600 (1,400-1,700)	Pakistan	165,300 (101,500-259,900)	0.47 (0.02,1.13)
	5	Indonesia	96,200 (75,900-120,100)	Syrian Arab Republic	1,500 (1,400-1,700)	Indonesia	157,800 (115,000-209,900)	-2.36 ( -2.63,-2.21)
	Mean val.	13,300(10,900-16,000)		900 (800-1,000)		11,800 (7,400-18,200)		-2.59 ( -2.67,-2.53)
Hemorrhagic Stroke	1	China	146,800 (115,400-184,500)	Sierra Leone	800 (800,900)	India	181,300 (127,200-245,800)	-3.47 (-4.15,-2.83)
			#VALUE!		#VALUE!		#VALUE!
	2	India	140,700 (108,000-177,800)	Cabo Verde	700 (700-800)	Nigeria	151,800 (74,700-275,400)	0.82(0.52,1.11)
			#VALUE!		#VALUE!		#VALUE!
	3	Nigeria	80,100 (64,200-99,000)	Ghana	700 (700-800)	Pakistan	137,900 (83,900-217,400)	0.34 (-0.10,1.02)
			#VALUE!		#VALUE!		#VALUE!
	4	Indonesia	41,100 (32,500-51,400)	Côte d'Ivoire	700 (700-800)	Indonesia	133,100 (98,600-175,600)	-2.50 (-2.77,-2.31)
			#VALUE!		#VALUE!		#VALUE!
	5	United States of America	37,900 (28,800-49,000)	Guinea	700 (600-800)	China	129,100 (99,900-165,000)	-6.53 (-6.57,-6.33)
			#VALUE!		#VALUE!		#VALUE!
	Mean val.	5,500(4,500-6,700)		400 (300,500)		9,300 (5,800-14,300)		-2.90 ( -2.97,-2.82)
Ischemic Stroke	1	India	203,500 (157,400-256,800)	Nauru	1,100 (1,000-1,200)	Nigeria	65,900 (32,500-109,800)	3.52(3.21,3.83)
	2	China	203,400 (160,500-254,700)	Niue	900 (800-1,000)	China	51,800 (37,400-68,200)	-3.08 (-3.20, -3.05)
	3	Nigeria	119,300 (95,600-145,900)	United Arab Emirates	900 (800-1,000)	India	46,000 (32,500-63,100)	-1.67 ( -2.16,-1.38)
	4	United States of America	87,900 (68,900-109,400)	Ghana	900 (800-1,000)	Pakistan	27,400 (17,600-42,500)	1.26 (0.74,1.67)
	5	Indonesia	55,100 (43,400-68,700)	Sierra Leone	900 (800-1,000)	Egypt	25,300 (15,200-40,700)	-3.13 (-4.13,-1.89)
	Mean val.	7,800(6,400-9,300)		500(400-600)		2,600(1,600-3,900)		-1.60 (-1.73,-1.54)
Abbreviations: DALYs, Disability-adjusted life-years; EAPC, estimated annual percent change; ASPR, Age-standardized prevalence rate; Val., Value. Numbers are rounded to the nearest hundred.
